# Supplementary material for: Antimicrobial Resistance Surveillance in Post-Soviet Countries: A Systematic Review
Source: Antibiotics (Basel). 2024 Nov 25;13(12):1129. doi: 10.3390/antibiotics13121129 (PMC11672431; doi:10.3390/antibiotics13121129)
Supplement: Supplementary file 1 [file antibiotics-13-01129-s001.zip]

Archive with 3 entries (3 files):
- Supplementary materials_Table_S1.pdf
- Supplementary materials_Table_S2.pdf
- Supplementary materials_Table_S3.pdf
